# Supplementary material for: Associations between Parents’ Body Weight/Shape Comments and Disordered Eating Amongst Adolescents over Time—A Longitudinal Study
Source: Nutrients. 2023 Mar 15;15(6):1419. doi: 10.3390/nu15061419 (PMC10059676; doi:10.3390/nu15061419)
Supplement: Supplementary file 1 [file nutrients-15-01419-s001.zip]

Archive with 1 entries (1 files):
- nutrients-2257297-supplementary.pdf
